# Supplementary material for: Plants Assemble Species Specific Bacterial Communities from Common Core Taxa in Three Arcto-Alpine Climate Zones
Source: Front Microbiol. 2017 Jan 24;8:12. doi: 10.3389/fmicb.2017.00012 (PMC5258723; doi:10.3389/fmicb.2017.00012)
Supplement: Supplementary file 2 [file DataSheet2.xlsx]

## Sheet: Phylum
PHYLUM
Single factor PERMANOVA, factors analyzed independently, ALL samples
						Unique
Source	df	SS	MS	Pseudo-F	P(perm)	perms		Region	Re
Co	2	37449	18724	64.371	0.001	999		Plant	Pl
Re	2	7558.5	3779.2	8.1155	0.001	998		Site	Si
Si	7	13102	1871.7	4.1938	0.001	996
PAIR-WISE TESTS
Term 'Co'
			Unique
Groups	t	P(perm)	perms
Bulk Soil, Rhizosphere	4.4959	0.001	996
Bulk Soil, Endosphere	10.025	0.001	999
Rhizosphere, Endosphere	8.9239	0.001	998
Term 'Re'
			Unique		M= Mayrhofen
Groups	t	P(perm)	perms		K=Kilpisjärvi
M, K	2.0861	0.016	999		N=Ny-Ålesund
M, N	2.5775	0.001	999
K, N	3.495	0.001	997
Factor 'region', analysed per compartment							Unique
compartment	Source	df	SS	MS	Pseudo-F	P(perm)	perms
Bulk soil	Re	2	6246.8	3123.4	17.765	0.001	999
Rhizosphere	Re	2	2128.9	1064.4	8.07	0.001	999
Endosphere	Re	2	3173.5	1586.8	4.0867	0.001	999

## Sheet: class
CLASS
AVERAGE RELATIVE ABUNDANCES OF BACTERIAL CLASSES ACROSS COMPARTMENTS
	ABS-6	Acidimicrobiia	Acidobacteria-5	Acidobacteriia	Actinobacteria	Alphaproteobacteria	Anaerolineae	Armatimonadia	Bacilli	Betaproteobacteria	C6	Chlamydiia	Chloroflexi	Clostridia	Cytophagia	DA052	Deinococci	Deltaproteobacteria	EC1113	Elusimicrobia	Fibrobacteria	Fimbriimonadia	Flavobacteriia	Gammaproteobacteria	Gemm-1	Gemm-2	Gemm-5	Gemmatimonadetes	iii1-8	Ktedonobacteria	MB-A2-108	Nitrospira	OPB56	PAUC37f	Pedosphaerae	Phycisphaerae	Pla4	RB25	Rubrobacteria	S085	Saprospirae	SBRH58	SC3	SJA-28	SJA-4	Solibacteres	Spartobacteria	Sphingobacteriia	Spirochaetes
average ab in bulk	0.145303	0.0264998	0.00222391	0.0479544	0.016395	0.126612	0.000741303	0.000388644	0.00369932	0.170161	0.000388644	0.00337545	0.00790963	0.00154738	0.00127389	0.0541367	4.31827e-05	0.027457	0.000554178	0.00165534	0.000496601	0.000604558	0.00137465	0.0365541	0.0152939	0.000136745	0.000302279	0.0417936	0.00257657	0.000215913	0.0204038	0.0126021	4.31827e-05	0.000662135	0.00933466	0.000669332	0.000295082	0.000510995	0.000223111	0.0216849	0.0224622	0.000403038	0.00032387	0.00133866	0.000935625	0.0330995	3.59856e-05	0.00626869	0
average ab in endo	0.00543242	0.018027	0.000631371	0.0059783	0.118691	0.224972	0	0.00279513	0.0563828	0.207715	0	0.00243999	0.00247287	0.061072	0.0144229	0.00673463	0.000499836	0.0745084	0	0.000427491	0.000427491	0.00165077	0.00641236	0.0599211	0.000401184	2.63071e-05	8.54982e-05	0.00432095	0.000282802	0.000795791	0.000394607	0.000887866	1.31536e-05	6.57678e-06	0.00430122	0.00134166	1.31536e-05	6.57678e-06	0	0.00101282	0.0447813	0.000177573	0.000914173	0.000157843	0.00120355	0.00681355	0.000223611	0.0174614	0.000197304
average ab in rhizo	0.0309843	0.0438457	0.00233104	0.0328047	0.0286829	0.204717	0.000703011	0.000481008	0.000851013	0.186572	0.000518008	0.00293785	0.0158437	0.00206463	0.00285645	0.0354466	0.000222004	0.0494476	0.000155402	0.00152442	0.00158363	0.00148742	0.00206463	0.0270918	0.0100346	0.000118402	0.000518008	0.0176937	0.00371486	0.000318205	0.00762212	0.0144746	0.000177603	0.000429207	0.0168649	0.00176863	0.000251604	0.00143562	1.48002e-05	0.0157918	0.0395462	0.000192403	0.000458807	0.00140602	0.000969415	0.0393094	0.000133202	0.00897634	0
PERMANOVA											CLASS, compartment ENDOSPHERE only, two factor analysis													Phylum 'Actinobacteria' classes
CLASS ALL, single factor analysis																									Acidimicrobiia	Actinobacteria	MB-A2-108	Rubrobacteria	Thermoleophilia
						Unique		Region	Re		PERMANOVA table of results													ave bulk	0.0264998	0.016395	0.0204038	0.000223111	0.107712
Source	df	SS	MS	Pseudo-F	P(perm)	perms		Plant	Pl								Unique							ave endo	0.018027	0.118691	0.000394607	0	0.0180993
Co	2	55049	27524	54.106	0.001	999		Site	Si		Source	df	SS	MS	Pseudo-F	P(perm)	perms		Region	Re				ave rhizo	0.0438457	0.0286829	0.00762212	1.48002e-05	0.117114
Re	2	10882	5441.1	7.0941	0.001	997					Region (Re)	2	5239.7	2619.8	3.8474	0.001	998		Plant	Pl
Si	7	21322	3046	4.1887	0.001	998					Plant species (Pl)	1	2888.2	2888.2	4.2415	0.001	999		Site	Si
Res	166	120720	727.21								RexPl	2	1751	875.48	1.2857	0.164	998
Total	173	142040									Res	52	35409	680.94
											Total	57	45350
CLASS ALL, pair-wise analysis (derived from single factor global analysis)
Term 'Co'											CLASS, compartment RHIZOSPHERE only, two factor analysis
			Unique								PERMANOVA table of results
Groups	t	P(perm)	perms														Unique
Bulk Soil, Rhizosphere	3.724	0.001	998								Source	df	SS	MS	Pseudo-F	P(perm)	perms
Bulk Soil, Endosphere	8.1423	0.001	999								Re	2	3081.8	1540.9	7.2228	0.001	999
Rhizosphere, Endosphere	8.2037	0.001	999								Pl	1	739.8	739.8	3.4677	0.015	999
											RexPl	2	661.21	330.6	1.5497	0.114	998
Term 'Re'											Res	54	11520	213.34
			Unique								Total	59	16379
Groups	t	P(perm)	perms
M, K	2.6056	0.001	998
M, N	2.2894	0.003	998
K, N	2.9754	0.001	998
M= Mayrhofen
K=Kilpisjärvi
N=Ny-Ålesund
[truncated: 17 more columns]

## Sheet: order
ORDER , ALL samples, single factor analysis											ORDER, ENDOSPHERE samples only, two-factor analysis
PERMANOVA table of results											PERMANOVA table of results
						Unique											Unique
Source	df	SS	MS	Pseudo-F	P(perm)	perms					Source	df	SS	MS	Pseudo-F	P(perm)	perms
Co	2	70265	35133	54.987	0.001	998		Region	Re		Re	2	6180.2	3090.1	3.4819	0.001	998		Region	Re
Re	2	12557	6278.3	6.4301	0.001	996		Plant	Pl		Pl	1	2898.5	2898.5	3.266	0.001	999		Plant	Pl
Si	7	25171	3595.8	3.8673	0.001	996		Site	Si		RexPl	2	2623.6	1311.8	1.4781	0.051	997
											Res	52	46149	887.48
PAIR-WISE TESTS											Total	57	57916
Term 'Co'											ORDER, RHIZOSPHERE samples only, two-factor analysis
			Unique								PERMANOVA table of results
Groups	t	P(perm)	perms														Unique
Bulk Soil, Rhizosphere	3.5925	0.001	999								Source	df	SS	MS	Pseudo-F	P(perm)	perms
Bulk Soil, Endosphere	8.2875	0.001	998								Re	2	3948.6	1974.3	7.0761	0.001	999
Rhizosphere, Endosphere	8.1885	0.001	998								Pl	1	975.42	975.42	3.496	0.013	998
											RexPl	2	934.6	467.3	1.6749	0.088	998
											Res	54	15066	279.01
											Total	59	21347

## Sheet: family
FAMILY , ALL samples, single factor analysis										FAMILY , ENDOSPHERE samples, two- factor analysis
PERMANOVA table of results										PERMANOVA table of results
						Unique										Unique
Source	df	SS	MS	Pseudo-F	P(perm)	perms				Source	df	SS	MS	Pseudo-F	P(perm)	perms
Co	2	75108	37554	46.501	0.001	998				Re	2	8013.7	4006.9	3.5618	0.001	998
Re	2	15829	7914.6	6.8568	0.001	996				Pl	1	4447.3	4447.3	3.9533	0.001	995
Si	7	30682	4383.1	3.9863	0.001	997				RexPl	2	3833	1916.5	1.7036	0.012	998
										Res	52	58497	1124.9
										Total	57	75018
										FAMILY , RHIZOSPHERE samples, two- factor analysis
										PERMANOVA table of results
																Unique
										Source	df	SS	MS	Pseudo-F	P(perm)	perms
										Re	2	4972.6	2486.3	7.1591	0.001	999
										Pl	1	1250.1	1250.1	3.5995	0.007	998
										RexPl	2	1075	537.52	1.5477	0.118	999
										Res	54	18754	347.29
										Total	59	26544
